# Supplementary material for: Germline POT1 Deregulation Can Predispose to Myeloid Malignancies in Childhood
Source: Int J Mol Sci. 2021 Oct 26;22(21):11572. doi: 10.3390/ijms222111572 (PMC8583981; doi:10.3390/ijms222111572)
Supplement: Supplementary file 1 [file ijms-22-11572-s001.zip]

Archive with 2 entries (2 files):
- Michler et al_Supplementary Figures_review_final.pptx
- Supplementary Information_V2.pdf
